# Supplementary material for: Proteomic Profiling Identifies Distinct Regulation of Proteins in Obese Diabetic Patients Treated with Metformin
Source: Pharmaceuticals (Basel). 2023 Sep 23;16(10):1345. doi: 10.3390/ph16101345 (PMC10609691; doi:10.3390/ph16101345)
Supplement: Supplementary file 1 [file pharmaceuticals-16-01345-s001.zip]

Archive with 1 entries (1 files):
- pharmaceuticals-2542354-supplementary.pdf
